# Supplementary material for: Leishmania infection and blood food sources of phlebotomines in an area of Brazil endemic for visceral and tegumentary leishmaniasis
Source: PLoS One. 2017 Aug 24;12(8):e0179052. doi: 10.1371/journal.pone.0179052 (PMC5570267; doi:10.1371/journal.pone.0179052)
Supplement: S1 Table — (XLSX) [file pone.0179052.s001.xlsx]

## Sheet: Plan1
S1 Table 5. Leishmania species identification based on ITS1 PCR products digestion with restriction enzyme HaeIII
Leishmania species
Samples		L. amazonensis		L. mexicana		L. guyanensis		L. braziliensis		L. lansoni		L. naiffi		L. shawi		L. infantum		L. infantum/L. braziliensis
Restriction enzyme fragments (bp)		186		186
																184		184
						156
								153
										151		151		151
														149
								143										143
		142
										140		140
						137
				88
																72		72
				59
																55		55
Samples		Phlebotomine females Leishmania species positives
Sand fly number		3	9	16	17	18	20	23	24	26	27	29	30	36	37	40	41	42	55	56
Restriction enzyme fragments (bp)		186	186				Not Determined											Not Determined	Not Determined
				184	184				184		184	184	184		184	184	184			184
														156
						153		153
										151
										149
					143	143		143
		142													143	143
														137
			88
				72	72				72		72	72	72		72	72	72			72
			59
				55	55				55		55	55	55		55	55	55			55
Samples		Phlebotomine females Leishmania species positives
Sand fly number		57	63	64	67	68	70	73	74	75	76	81	82	84	85	86	87	88	90	95
Restriction enzyme fragments (bp)								186
		184	184			184	184		184	184	184	184	184	184			184	184	184	184
				156
					151										151	151
					149										149
										143
																140
				137
								88
		72	72			72	72		72	72	72	72	72	72			72	72	72	72
								59
		55	55			55	55		55	55	55	55	55	55			55	55	55	55
Samples		Phlebotomine females Leishmania species positives
Sand fly number		96	97	100	101	107	108	113	127	152	157	158	207	209	211	212	213	214	215	216
Restriction enzyme fragments (bp)
		184	184	184	184	184	184	184	184		184	184	184	184	184	184	184	184	184	184
										153
		143	143			143				143
		72	72	72	72	72	72	72	72		72	72	72	72	72	72	72	72	72	72
		55	55	55	55	55	55	55	55		55	55	55	55	55	55	55	55	55	55
